# Supplementary material for: Healthcare Models and Quality Indicators in the Management of Patients with Heart Failure in Spain: Results from the CARABELA-HF Initiative
Source: J Clin Med. 2025 May 12;14(10):3378. doi: 10.3390/jcm14103378 (PMC12112352; doi:10.3390/jcm14103378)
Supplement: Supplementary file 1 [file jcm-14-03378-s001.zip]

Archive with 1 entries (1 files):
- jcm-3568154-supplementary.pdf
